# Supplementary material for: Tuberculosis in advanced chronic kidney disease: An Observational Study at a Tertiary Care Center in Mexico
Source: PLoS One. 2026 Mar 20;21(3):e0338570. doi: 10.1371/journal.pone.0338570 (PMC13004396; doi:10.1371/journal.pone.0338570)
Supplement: S3 Dataset — (CSV) [file pone.0338570.s003.csv]

ID	sex	age	ACKD	lupus_nephropathy	diabetic_nephropathy	other causes_nephropathy	HD	DP	renal_transplant	culture_positive	smear_positive	disseminated_tb	pulmonry_tb	extrapulmonary_tb	m_bovis	drug_resistance	regimen_conventional	regimen_alternating	regimen_moxifloxacin	hepatotoxicity	other_ae	Diabetes	hiv	rheumatologic_disease	immsup	malignancy	cure	relapse	mortality_all_cause	mortality_tb_attributable	match_pair
Patient01	2	43	1	1	0	0	1	0	0	1	0	1	0	0	1	1	0	1	0	0	1	0	0	1	1	0	1	0	0	0	1
Patient02	2	42	0							1	0	1	0	0	1	1	0	0	0	0	1	0	0	0	0	0	1	0	0	0	1
Patient03	2	42	0							1	0	1	0	0	0	0	1	0	0	0	0	0	1	0	0	1	1	0	0	0	1
Patient04	2	64	1	0	1	0	1	0	0	1	0	1	0	0	0	0	0	1	0	0	0	1	0	0	0	0	1	0	0	0	2
Patient05	2	63	0							1	0	1	0	0	1	0	1	0	0	0	0	0	0	1	1	0	1	0	0	0	2
Patient06	2	65	0							1	0	1	0	0	0	0	1	0	0	0	0	1	0	0	0	0	1	0	0	0	2
Patient07	2	24	1	1	0	0	1	0	0	1	0	1	0	0	1	0	1	0	0	0	0	0	0	1	1	0	1	0	1	0	3
Patient08	2	25	0							1	0	0	0	1	1	0	1	0	0	0	0	0	0	1	1	0	1	0	0	0	3
Patient09	2	21	0							1	0	1	0	0	0	0	1	0	0	0	0	0	0	0	0	0	1	0	0	0	3
Patient10	2	18	0							1	0	1	0	0	1	0	0	0	0	1	1	0	0	1	1	0	0	0	1	1	4
Patient11	2	22	0							1	1	1	0	0	1	0	0	0	0	0	0	0	0	1	1	0	1	0	1	0	4
Patient12	1	22	1	0	1	0	1	0	0	1	1	1	0	0	0	1	0	0	0	1	1	1	0	0	0	0	1	0	1	0	4
Patient13	1	55	1	0	1	0	0	0	0	1	0	0	1	0	0	0	0	1	0	0	0	1	0	0	1	1	1	0	1	0	5
Patient14	1	55	0							1	1	0	1	0	0	0	1	0	0	0	0	1	0	1	1	0	1	0	0	0	5
Patient15	1	53	0							1	0	1	0	0	0	0	1	0	0	0	0	0	1	0	0	0	1	0	0	0	5
Patient16	2	23	0							1	1	1	0	0	1	0	1	0	0	0	0	0	0	0	0	0	1	0	0	0	6
Patient17	2	28	0							1	0	1	0	0	0	0	0	0	0	0	0	0	0	0	1	0	1	0	0	0	6
Patient18	2	26	1	1	0	0	1	0	0	0	0	0	1	0			0	1	0	0	0	0	0	1	1	0	1	0	0	0	6
Patient19	2	20	0							1	0	1	0	0	1	0	0	0	1	1	1	0	0	0	0	0	1	0	0	0	7
Patient20	2	17	0							1	0	1	0	0	0	0	0	0	1	0	1	0	0	0	0	0	1	0	0	0	7
Patient21	2	31	1	0	0	1	1	0	1	1	1	0	1	0	0	0	0	1	0	0	0	0	0	0	0	0	1	0	0	0	7
Patient22	1	63	0							1	0	1	0	0	0	0	1	0	0	0	1	0	0	0	0	0	1	0	0	0	8
Patient23	1	62	0							1	0	0	0	1	0	0	1	0	0	0	0	1	0	0	0	0	1	0	0	0	8
Patient24	1	62	1	0	0	1	1	0	0	1	0	1	0	0	0	0	0	1	0	0	0	0	0	0	0	0	1	0	0	0	8
Patient25	2	71	0							1	0	1	0	0	1	0	1	0	0	0	1	0	0	1	1	0	0	0	1	0	9
Patient26	2	69	0							1	1	0	1	0	1	0	1	0	0	0	1	1	0	0	0	0	1	0	0	0	9
Patient27	2	73	1	0	1	0	1	0	0	1	0	1	0	0	0	0	0	1	0	0	0	1	0	0	0	0	1	0	0	0	9
Patient28	2	33	0							1	0	1	0	0	1	0	1	0	0	0	0	0	0	0	0	0	1	0	0		10
Patient29	2	32	1	1	0	0	1	0	0	1	0	1	0	0	0	0	0	0	1	0	1	0	0	1	1	0	1	0	0	0	10
Patient30	2	34	0							1	1	0	0	1	1	0	1	0	0	0	0	0	0	1	1	0	1	0	0	0	10
Patient31	2	71	1	0	1	0	1	0	0	1	0	0	0	1	1	0	0	0	0	0	0	1	0	0	0	0	1	0	0	0	11
Patient32	2	68	0							1	0	1	0	0	0	1	0	0	1	0	0	0	0	1	1	0	0	0	1	1	11
Patient33	2	67	0							1	0	0	1	0	0	0	1	0	0	0	0	1	0	0	0	0	1	0	0	0	11
Patient34	1	23	1	0	0	1	1	0	1	1	0	0	1	0	1	0	0	1	0	0	0	0	0	0	0	0	0	0	0	0	12
Patient35	1	22	0							1	1	1	0	0	1	0	1	0	0	0	0	0	0	0	0	0	1	0	0	0	12
Patient36	1	20	0							1	0	1	0	0	1	0	1	0	0	0	1	0	1	0	0	0	1	0	0	0	12
Patient37	1	48	1	0	0	1	1	0	0	1	0	0	0	1	0	0	0	1	0	0	0	0	0	0	0	0	1	0	0	0	13
Patient38	1	46	0							1	0	1	0	0	0	1	0	0	0	0	0	0	1	0	0	0	1	0	0	0	13
Patient39	1	49	0							1	1	1	0	0	0	0	0	0	0	0	1	0	0	0	0	0	1	0	0	0	13
Patient40	1	30	0							1	0	0	0	1	0	0	1	0	0	0	0	0	1	0	0	0	1	1	0	0	14
Patient41	1	29	0							1	0	1	0	0	0	0	1	0	1	1	0	0	1	0	1	1	0	0	1	0	14
Patient42	1	33	1	0	0	1	1	0	1	1	0	0	1	0	0	0	0	1	0	0	0	0	0	0	0	0	1	0	0	0	14
Patient43	2	60	0							1	0	1	0	0	0	0	0	0	0	0	0	0	0	0	0	0	1	0	0	0	15
Patient44	2	59	0							0	0	0	0	1			1	0	0	0	0	1	0	0	0	0	1	0	0	0	15
Patient45	2	61	1	0	0	1	0	1	1	0	0	0	1	0			0	1	0	0	0	1	0	0	0	0	1	0	0	0	15
Patient46	1	41	1	0	0	1	0	1	0	1	0	0	0	1	1	0	1	0	0	0	0	0	0	0	0	0	1	0	0	0	16
Patient47	1	41	0							1	1	0	1	0	1	1	1	0	0	0	0	0	0	1	1	0	1	0	0	0	16
Patient48	1	39	0							1	0	1	0	0	0	0	0	0	1	0	0	0	0	0	0	0	1	0	0	0	16
Patient49	2	36	1	1	0	0	1	0	0	1	1	1	0	0	1	0	0	1	0	0	0	0	0	1	1	0	0	0	0	0	17
Patient50	2	32	0							1	0	1	0	0	1	0	1	0	0	0	0	0	0	0	0	0	0	0	1	0	17
Patient51	2	34	0							0	0	1	0	0			1	0	0	0	0	0	1	0	0	0	0	1	0	0	17
