# Supplementary material for: Tuberculosis in advanced chronic kidney disease: An Observational Study at a Tertiary Care Center in Mexico
Source: PLoS One. 2026 Mar 20;21(3):e0338570. doi: 10.1371/journal.pone.0338570 (PMC13004396; doi:10.1371/journal.pone.0338570)
Supplement: S4 Data — (TXT) [file pone.0338570.s004.txt]

# Data Dictionary for: "Tuberculosis in Advanced Chronic Kidney Disease"
# Corresponding author: Karla María Tamez-Torres/karla.tamez@incmnsz.mx

## File: S3 dataset.csv
## Format: Comma-separated values (CSV)
## Number of observations: 51
## Last updated: 01/29/2026

VARIABLE NAME      TYPE    VALUES/DESCRIPTION
ID                string  Unique patient identifier (de-identified)
group             binary  1 = ACKD (advanced CKD, eGFR <30 mL/min/1.73 m²), 0 = non-ACKD control
age               integer Age in years at time of TB diagnosis
sex               binary  1 = Male, 2 = Female
hiv               binary  1 = HIV-positive, 0 = HIV-negative
diabetes          binary  1 = Type 2 diabetes mellitus present, 0 = absent
heart_failure     binary  1 = Heart failure present, 0 = absent
rheum_disease     binary  1 = Rheumatologic disease present, 0 = absent
disseminated_tb   binary  1 = Disseminated TB (≥2 non-contiguous sites), 0 = not disseminated
pulmonary_tb      binary  1 = Pulmonary TB present, 0 = absent
extrapulmonary_tb binary  1 = Extrapulmonary TB present, 0 = absent
culture_positive  binary  1 = Positive MTBC culture, 0 = negative
smear_positive    binary  1 = Positive acid-fast bacilli smear, 0 = negative
m_bovis           binary  1 = Mycobacterium bovis, 0 = Mycobacterium tuberculosis
drug_resistance   binary  1 = Any drug resistance, 0 = pan-susceptible
regimen_conventional binary 1 = Received conventional DOTBAL regimen, 0 = did not receive
regimen_alternating binary 1 = Received alternating HD regimen, 0 = did not receive
regimen_moxifloxacin binary 1 = Received moxifloxacin addition, 0 = did not receive
hepatotoxicity    binary  1 = ALT ≥3×ULN with symptoms or ≥5×ULN without, 0 = no hepatotoxicity
other_ae          binary  1 = Other adverse effects reported, 0 = none reported
cure              binary  1 = Cured (clinical resolution + negative smear/culture), 0 = not cured
relapse           binary  1 = Relapse after cure, 0 = no relapse
mortality_all_cause binary 1 = Died within 1 year of diagnosis, 0 = alive at 1 year
mortality_tb_attrib binary 1 = TB-attributable death, 0 = non-TB death or alive
match_pair        integer Matching pair identifier (1:2 matching by age/sex)
eGFR_baseline     float   Estimated glomerular filtration rate at diagnosis (mL/min/1.73 m²)

## NOTES:
# 1. Missing data are represented as empty cells or NA.
# 2. For categorical variables: 1 = Yes/Present, 0 = No/Absent.
# 3. Sex is coded as 1=Male, 2=Female to avoid confusion with binary Yes/No variables.
# 4. The HIV-negative sensitivity analysis cohort can be created by filtering out hiv=1.
# 5. Patients were matched 1:2 by age (±5 years) and sex.
